# Supplementary material for: Combined Metabarcoding and Co-occurrence Network Analysis to Profile the Bacterial, Fungal and Fusarium Communities and Their Interactions in Maize Stalks
Source: Front Microbiol. 2019 Feb 18;10:261. doi: 10.3389/fmicb.2019.00261 (PMC6387940; doi:10.3389/fmicb.2019.00261)
Supplement: Table S1 — Taxonomic assignment of representative TEF1 sequences for each Fusarium OTU obtained, using phylogenetic tree, blastn vs. nt-NCBI database, and pairse alignment vs. FUSARIUM-MLST database. [file Table_1.xlsx]

## Sheet: Taxonomic assignment TEF1 seq
	Tree classification	Fusarium Species Complex	Blastn nt database	% identity	align length (bp)	Score	Subject title	Reference description FUSARIUM-MLST	Score	Probability	Similarity	Overlap%
denovo846	F. proliferatum	fujikuroi	gi|1062633003|gb|KX656220.1|	100	430	795	Fusarium proliferatum	Fusarium proliferatum	679.949	0	99.767	100
denovo479	F. subglutinans	fujikuroi	gi|829644836|gb|KR071770.1|	99.3	427	771	Fusarium subglutinans	Fusarium subglutinans	640.325	0	99.289	98.826
denovo737	F. temperatum	fujikuroi	gi|969828563|gb|KF956085.2|	99.77	427	784	Fusarium temperatum	Gibberella fujikuroi species complex	675.194	0	99.766	100
denovo11	F. verticillioides	fujikuroi	gi|1045858365|gb|KU554687.1|	100	429	793	Fusarium verticillioides	Fusarium moniliforme	681.534	0	100	100
denovo438	F. equiseti	incarnatum-equiseti	gi|1046814949|gb|KX272612.1|	99.77	432	793	Fusarium cf. incarnatum-equiseti	Fusarium equiseti	683.119	0	99.769	100
denovo921	F. equiseti	incarnatum-equiseti	gi|410185334|gb|JX534383.1|	100	435	804	Fusarium equiseti	Fusarium equiseti	681.534	0	99.31	100
denovo380	Fusarium sp. C1	incarnatum-equiseti	gi|410994016|gb|JX118992.1|	99.54	435	793	Fusarium sp. FIESC	Fusarium incarnatum-equiseti species complex	684.704	0	99.54	100
denovo779	Fusarium sp. C2	incarnatum-equiseti	gi|971459904|emb|LN901578.1|	100	427	789	Fusarium sp. FIESC	Fusarium incarnatum-equiseti species complex	586.436	3.40159e-168	96.065	100
denovo132	F. oxysporum	oxysporum	gi|959098640|gb|KP964865.1|	97.22	432	732	Fusarium oxysporum	Fusarium oxysporum	648.25	0	97.222	100
denovo153	F. oxysporum	oxysporum	gi|959098624|gb|KP964857.1|	98.15	433	756	Fusarium oxysporum	Fusarium oxysporum	630.815	0	96.927	100
denovo250	F. oxysporum	oxysporum	gi|247892405|gb|FJ985398.1|	99.77	428	785	Fusarium oxysporum	Fusarium oxysporum	676.779	0	99.766	99.535
denovo304	F. oxysporum	oxysporum	gi|959098640|gb|KP964865.1|	98.15	432	754	Fusarium oxysporum	Fusarium oxysporum	660.929	0	98.148	100
denovo375	F. oxysporum	oxysporum	gi|869264378|gb|KT224344.1|	100	431	797	Fusarium oxysporum	Fusarium oxysporum	684.704	0	100	100
denovo420	F. oxysporum	oxysporum	gi|959098640|gb|KP964865.1|	98.37	429	754	Fusarium oxysporum	Fusarium oxysporum	660.929	0	98.148	100
denovo55	F. oxysporum	oxysporum	gi|959098624|gb|KP964857.1|	98.39	434	761	Fusarium oxysporum	Fusarium oxysporum	638.74	0	97.921	100
denovo579	F. oxysporum	oxysporum	gi|959098640|gb|KP964865.1|	97.69	432	743	Fusarium oxysporum	Fusarium oxysporum	654.59	0	97.685	100
denovo632	F. oxysporum	oxysporum	gi|959098624|gb|KP964857.1|	98.15	433	756	Fusarium oxysporum	Fusarium oxysporum	638.74	0	97.921	100
denovo671	F. oxysporum	oxysporum	gi|959098624|gb|KP964857.1|	97.69	433	745	Fusarium oxysporum	Fusarium oxysporum	632.4	0	97.46	100
denovo673	F. oxysporum	oxysporum	gi|959098640|gb|KP964865.1|	97.89	426	737	Fusarium oxysporum	Fusarium oxysporum	648.25	0	97.887	98.611
denovo691	F. oxysporum	oxysporum	gi|959098640|gb|KP964865.1|	98.15	432	754	Fusarium oxysporum	Fusarium oxysporum	660.929	0	98.148	100
denovo722	F. oxysporum	oxysporum	gi|959098640|gb|KP964865.1|	98.15	432	754	Fusarium oxysporum	Fusarium oxysporum	660.929	0	98.148	100
denovo86	F. oxysporum	oxysporum	gi|959098624|gb|KP964857.1|	97.92	433	749	Fusarium oxysporum	Fusarium oxysporum	632.4	0	97.902	99.306
denovo866	F. oxysporum	oxysporum	gi|959098624|gb|KP964857.1|	97.92	433	750	Fusarium oxysporum	Fusarium oxysporum	635.57	0	97.691	100
denovo885	F. oxysporum	oxysporum	gi|959098624|gb|KP964857.1|	97.46	433	739	Fusarium oxysporum	Fusarium oxysporum	629.23	0	97.229	100
denovo455	F. cerealis	sambucinum	gi|1026942408|emb|LT548417.1|	97.53	446	763	Fusarium culmorum	Fusarium cerealis	673.609	0	97.534	99.776
denovo315	F. culmorum	sambucinum	gi|1059046196|gb|KX702638.1|	99.11	447	804	Fusarium culmorum	Fusarium culmorum	697.384	0	99.105	100
denovo25	F. graminearum	sambucinum	gi|1001229052|gb|KU725969.1|	97.32	447	760	Fusarium graminearum	Fusarium graminearum	670.439	0	96.889	100
denovo285	F. graminearum	sambucinum	gi|1050990677|gb|KX663676.1|	97.1	449	758	Fusarium graminearum	Fusarium graminearum	672.024	0	97.105	99.778
denovo32	F. graminearum	sambucinum	gi|1050990677|gb|KX663676.1|	100	450	832	Fusarium graminearum	Fusarium graminearum	714.818	0	100	100
denovo359	F. graminearum	sambucinum	gi|1050990677|gb|KX663676.1|	100	406	750	Fusarium graminearum	Fusarium graminearum	651.42	0	95.964	99.111
denovo510	F. graminearum	sambucinum	gi|1050990677|gb|KX663676.1|	97.52	443	758	Fusarium graminearum	Fusarium graminearum	670.439	0	97.309	99.111
denovo289	F. poae	sambucinum	gi|1047488332|gb|KX298975.1|	99.49	394	717	Fusarium poae	Fusarium sporotrichioides	343.937	1.65099e-93	82.851	99.052
denovo558	F. poae	sambucinum	gi|1047488334|gb|KX298976.1|	100	422	780	Fusarium poae	Fusarium sporotrichioides	388.316	7.21686e-107	85.651	100
denovo211	F. sambucinum	sambucinum	gi|869263912|gb|KT224127.1|	100	432	798	Fusarium sambucinum	Fusarium dactylidis	475.489	4.24552e-133	89.438	100
denovo381	F. sporotrichioides	sambucinum	gi|807068159|gb|KR002044.1|	100	451	833	Fusarium sporotrichioides	Fusarium sporotrichioides	716.403	0	100	100
denovo714	F. venenatum	sambucinum	gi|338224218|gb|HQ702595.1|	100	442	817	Fusarium venenatum	Fusarium sporotrichioides	518.283	5.70985e-146	91.15	100
denovo314	Fusarium sp. D	sambucinum	gi|1026942408|emb|LT548417.1|	98.44	449	787	Fusarium culmorum	Fusarium cerealis	681.534	0	97.987	100
denovo147	F. avenaceum	tricinctum	gi|346641617|gb|JF430790.1|	100	408	754	Fusarium avenaceum	Fusarium avenaceum (Fusarium tricinctum species complex)	608.626	7.25665e-175	95.843	99.08
denovo217	F. avenaceum	tricinctum	gi|346641617|gb|JF430790.1|	98.83	427	760	Fusarium avenaceum	Fusarium sp. (Fusarium tricinctum species complex)	635.57	0	97.619	97.448
denovo308	F. avenaceum	tricinctum	gi|632933208|gb|KJ508147.1|	100	436	806	Fusarium avenaceum	Fusarium avenaceum (Fusarium tricinctum species complex)	667.269	0	99.542	100
denovo498	F. avenaceum	tricinctum	gi|1043841134|gb|KU981027.1|	99.49	393	715	Fusarium avenaceum	Fusarium avenaceum (Fusarium tricinctum species complex)	600.701	1.76776e-172	95.15	99.083
denovo589	F. avenaceum	tricinctum	gi|1043841134|gb|KU981027.1|	97.21	430	728	Fusarium avenaceum	Fusarium avenaceum (Fusarium tricinctum speciescomplex)	619.72	3.32636e-178	96.11	100
denovo808	F. avenaceum	tricinctum	gi|346641617|gb|JF430790.1|	97.49	438	745	Fusarium avenaceum	Fusarium avenaceum (Fusarium tricinctum species complex)	592.776	4.31704e-170	95.682	100
denovo891	F. avenaceum	tricinctum	gi|346641617|gb|JF430790.1|	98.38	431	758	Fusarium avenaceum	Fusarium sp. (Fusarium tricinctum species complex)	638.74	0	96.313	99.77
denovo929	F. avenaceum	tricinctum	gi|346641617|gb|JF430790.1|	98.59	427	756	Fusarium avenaceum	Fusarium sp. (Fusarium tricinctum species complex)	635.57	0	96.083	99.77
denovo871	F. tricinctum	tricinctum	gi|829644846|gb|KR071775.1|	99.76	419	769	Fusarium tricinctum	Fusarium tricinctum species complex	668.854	0	97.95	100
denovo419	Fusarium sp. A	tricinctum	gi|822680571|gb|KP639709.1|	98.41	441	774	Fusarium lateritium	Fusarium sp. (Fusarium tricinctum species complex)	576.926	2.5681e-165	95.485	100
denovo339	Fusarium sp. B	tricinctum	gi|869264046|gb|KT224194.1|	100	438	809	Fusarium flocciferum	Fusarium flocciferum (Fusarium tricinctum species complex)	695.799	0	100	100
