# Supplementary material for: Combined Metabarcoding and Co-occurrence Network Analysis to Profile the Bacterial, Fungal and Fusarium Communities and Their Interactions in Maize Stalks
Source: Front Microbiol. 2019 Feb 18;10:261. doi: 10.3389/fmicb.2019.00261 (PMC6387940; doi:10.3389/fmicb.2019.00261)
Supplement: Table S2 — Taxonomic assignment of representative TEF1 and ITS sequences for each Fusarium and unclassified genus OTUs plotted in network analysis, using blastn vs. nt-NCBI database, and pairse alignment vs. FUSARIUM-MLST database. [file Table_2.XLSX]

## Sheet: Sheet1
Column1	OTU reference	SparCC legend	QIIME classification	Blastn nt database	% identity	align length (bp)	Score	Subjet title	Reference description FUSARIUM-MLST	Score	Probability	Similarity	Overlap%
Fs01	denovo32	Fusarium graminearum	Fusarium graminearum *	gb|KX663676.1|	100	450	832	Fusarium graminearum	Fusarium graminearum	714.818	0	100	100
Fs02	denovo308	Fusarium avenaceum	Fusarium avenaceum *	gb|KJ508147.1|	100	436	806	Fusarium avenaceum	Fusarium avenaceum	667.269	0	99.542	100
Fs03	denovo375	Fusarium oxysporum	Fusarium oxysporum *	gb|KT224344.1|	100	431	797	Fusarium oxysporum	Fusarium oxysporum	684.704	0	100	100
Fs04	denovo558	Fusarium poae	Fusarium poae *	gb|KX298976.1|	100	422	780	Fusarium poae	Fusarium sporotrichioides	388.316	7.22e-107	85.651	100
Fs05	denovo737	Fusarium temperatum	Fusarium temperatum *	gb|KF956085.2|	99.77	427	784	Fusarium temperatum	Gibberella fujikuroi species complex	675.194	0	99.766	100
F01	SH031935.07FU_AB586992_refs	Fusarium graminearum	Gibberella zeae	gb|MH231314.1|	100	297	552	Fusarium graminearum	Gibberella zeae	240.914	2.9e-62	99.023	100
F02	SH489173.07FU_KR909450_reps	Fusarium avenaceum	Gibberella tricincta	gb|KU891586.1|	100	313	582	Fusarium tricinctum (2)**	Fusarium avenaceum	259.934	2.29596e-68	100	99.042
F03	SH031261.07FU_AB587028_refs	Fusarium avenaceum	Gibberella tricincta	gb|KU891586.1|	99	312	574	Fusarium tricinctum (2)**	Fusarium avenaceum (3)**	236.159	3.28239e-61	98.762	100
F07	New.ReferenceOTU39	Fusarium poae	Nectriaceae sp.	gb|MF162318.1|	100	287	534	Fusarium poae	Fusarium poae (4 )**	237.744	2.52e-61	98.99	100
F08	SH013918.07FU_HF566400_reps	Fusarium oxysporum	Ascomycota sp.	gb|KT213200.1|	99	296	552	Fusarium oxysporum	Fusarium oxysporum	240.914	2.88754e-62	99.02	100
* By phylogenetic tree of TEF sequences
** The number between parenthesis indicated the number position of hit (if it is not the first one)
